# Supplementary material for: Plastid genome data provide new insights into the dynamic evolution of the tribe Ampelopsideae (Vitaceae)
Source: BMC Genomics. 2024 Mar 5;25:247. doi: 10.1186/s12864-024-10149-w (PMC10916268; doi:10.1186/s12864-024-10149-w)
Supplement: Supplementary file 1 — Supplementary Material 1. [file 12864_2024_10149_MOESM1_ESM.xlsx]

## Sheet: Sheet1
Supplementary Table 1. Species collection and upload information. Gene selection pressure of Ampelopsideae.
taxa	sample	voucher	Locality	GenBank accessions
Ampelopsis sinica (Miq.)W.T. Wang	Ampelopsis sinica	Wen8503	China, Zhejiang	OR742355
Ampelopsis glandulosa (Wall.) Momiy.	Ampelopsis grandulosa 1	Wen12076	China, Fujian	OR742350
	Ampelopsis grandulosa 2	Wen14536	China, Hubei	OR742351
	Ampelopsis grandulosa 3	Wen11516	China, Guangxi	OR742349
Ampelopsis japonica (Thunb.) Makino	Ampelopsis japonica 1	Wen10659	China, Beijing	OR742354
	Ampelopsis japonica 2			MK547541
Ampelopsis humulifolia Bge.	Ampelopsis humulifolia			MK547542
Ampelopsis heterophylla (Thunb.) Sieb. et Zucc. var. hancei Planch.	Ampelopsis heterophylla 1	Nie4387	China, Hunan	OR742352
	Ampelopsis heterophylla 2	Wen8126	China, Chongqing	OR742353
Ampelopsis bodinieri (H. Lév. & Vaniot) Rehder	Ampelopsis bodinieri	Wen13231	China, Shaanxi	OR742347
Ampelopsis cordata Michx.	Ampelopsis cordata	Wen12620	USA, Indiana	OR742348
Clematicissus striata ssp. argentina (Suess.) Lombardi	Clematicissus striata ssp argentina	Nee&Wen 53854	Bolivia	OR742377
Clematicissus striata Ruiz et Pav.	Clematicissus striata	NeeWen53883	Bolivia, Santa Cruz	OR742376
Clematicissus granulosa Ruiz & Pav.	Clematicissus granulosa	Wen8611	Peru, Oxapampa	OR742374
Clematicissus simsiana Schult. & Schult. f.	Clematicissus simsiana	Nee&Wen 53805	Bolivia	OR742375
Clematicissus opaca (F.Muell.) Jackes & Rossetto	Clematicissus opaca	Sun11005	Australia	OR742359
Rhoicissus tomentosa (Lam.) Wild & R.B. Drumm.	Rhoicissus tomentosa	Aplin 19656252	Cult. in Belgium National Bot Garden	OR742380
Rhoicissus tnidenc (L. f.) Wild & R.B. Drumm.	Rhoicissus tnidenc	Luke11453	Kenya, Chyulu Hills	OR742379
Rhoicissus digitata (L.f.) Gilg & Brandt	Rhoicissus digitata	Wen2010097	USA, cultivated	OR742378
Nekemias celebica (Suess.) J. Wen & Boggan	Nekemias celebica	Wen10242	Indonesia, South-East Sulawesi	OR742364
Nekemias grossedentata (Hand.-Mazz.) W.T. Wang	Nekemias grossedentata 1	Chu241	China, Guizhou	OR742367
	Nekemias grossedentata 2	Chu017	China, Guangdong	OR742365
	Nekemias grossedentata 3	Chu058	China, Fujian	OR742366
Nekemias rubifolia (Wall.) Planch.	Nekemias rubifolia	Chu025	China, Guangdong	OR742370
Nekemias cantoniensis K. Koch	Nekemias cantoniensis 1	Zhang350	China, Hunan	OR742363
	Nekemias cantoniensis 2	Wen11400	China, Guangdong	OR742362
	Nekemias cantoniensis 3	Chu237	China, Guizhou	OR742361
Nekemias hypoglauca (Hance) J. Wen & Z.L. Nie	Nekemias hypoglauca	Wen11523	China, Guangxi	OR742368
Nekemias megalophylla Diels & Gilg	Nekemias megalophylla	Wen9035	China, Shanxi	OR742369
Nekemias arborea Kochne	Nekemias arborea	Wen10014	USA, South Carolina	OR742360
Cissus antarctica Vent.	Cissus antacatica	Wen2012010	USA, cultivated	OR742358
Cissus acrantha Lauterb.	Cissus acrantha	Wen12333	Papua New Guinea, Eastern Highlands Province	OR742357
Cayratia lineats (Warb.) Merr. & L.M. Perry	Cayratia lineats	Wen12277	Papua New Guinea, Morobe Province	OR742356
Pseudocayratia dichromocarpa (H.Lév.) J. Wen & Z.D. Chen	Pseudocayratia dichromocarpa	Wen14552	China, Hubei	OR742373
Parthenocissus semicordata (Wall) Planch.	Parthenocissus semicordata	Tibet887	China, Xizang	OR742372
Parthenocissus quinquefolia (L.) Planch.	Parthenocissus quinquefolia	Wen8662	USA, Virginia	OR742371

## Sheet: Sheet2
Gene selection pressure.
Species\gene	accD	atpA	atpB	atpE	atpF	atpH	atpI	ccsA	cemA	clpP1	infA	matK	ndhA	ndhB	ndhC	ndhD	ndhE	ndhF	ndhG	ndhH	ndhI	ndhJ	ndhK	pafI	pafII	pbf1	petA	petB	petD	petG	petL	petN	psaA	psaB	psaC	psaI	psaJ	psbA	psbB	psbC	psbD	psbE	psbF	psbH	psbI	psbJ	psbK	psbL	psbM
Ampelopsis bodinieri	0.228009	0.259972	0.120424	0.0248759	0.371104	0.055316	0.0397491	0.393543	1.09522	0.558744	0.115915	0.303937	0.0839202	0.251822	0.0391965	0.0892557	0.00620668	0.228294	0.370061	0.034187	0.0459957	0.314989	0.159583	0.0976269	0.430502	0.0158319	0.0783025	0.0378826	0.19471	0	0.36725	0	0.114437	0.0467855	0.022928	1.66721	0.389687	0.0347791	0.0659451	0.0680722	0.157586	0.0353676	0	0.0375644	0	0.32669	0.676906	0	0
Ampelopsis cordata	0.195014	0.322093	0.175628	0.0248759	0.546695	0.055316	0.0477445	0.318712	0.47822	0.434779	0.115915	0.385641	0.0882679	0.251822	0.00811741	0.368406	0.00278309	0.240088	0.221102	0.0343916	0.0191068	0.100831	0.251896	0.0976269	0.424069	0	0.10305	0.0378826	0.19471	0	0.36725	0	0.112863	0.0907369	0.022928	1.66721	0	0.04456	0.0594136	0.0834375	0.0307104	0.0353676	0	0.0531251	0	0.32669	0.496708	0	0
Ampelopsis grandulosa 3	0.228009	0.270438	0.130266	0.0248759	0.371104	0.055316	0.0397491	0.471709	0.673205	0.558744	0.115915	0.345759	0.0839202	0.251822	0.0391965	0.126419	0.00620668	0.239353	0.370061	0.0443656	0.0459957	0.314989	0.159583	0.0976269	0.430502	0.0158319	0.0545232	0.0378826	0.19471	0	0.36725	0	0.114437	0.0531441	0.022928	1.66721	0.389687	0.0441659	0.0659451	0.0707686	0.109226	0.0353676	0	0.0375644	0	0.32669	0.676906	0	0
Ampelopsis grandulosa 1	0.228009	0.270438	0.130266	0.0248759	0.371104	0.055316	0.0397491	0.471709	0.673205	0.558744	0.115915	0.345759	0.0839202	0.251822	0.0391965	0.126419	0.00620668	0.232448	0.370061	0.0443656	0.0459957	0.314989	0.231124	0.0976269	0.430502	0.0158319	0.0783025	0.0378826	0.19471	0	0.36725	0	0.114437	0.0531441	0.022928	1.66721	0.389687	0.0441659	0.0659451	0.0955474	0.109226	0.0353676	0	0.0375644	0	0.32669	0.676906	0	0
Ampelopsis grandulosa 2	0.228009	0.270438	0.130266	0.0248759	0.371104	0.055316	0.0397491	0.471709	0.673205	0.558744	0.115915	0.345759	0.0839202	0.251822	0.0391965	0.126419	0.00620668	0.232448	0.370061	0.0443656	0.0459957	0.314989	0.159583	0.0976269	0.430502	0.0158319	0.0783025	0.0378826	0.19471	0	0.36725	0	0.114437	0.0531441	0.022928	1.66721	0.389687	0.0441659	0.0659451	0.0955474	0.109226	0.0353676	0	0.0375644	0	0.32669	0.676906	0	0
Ampelopsis heterophylla 1	0.228009	0.259972	0.120424	0.0248759	0.371104	0.055316	0.0397491	0.409052	0.95525	0.558744	0.115915	0.303737	0.0839202	0.251822	0.0391965	0.0892557	0.00620668	0.233985	0.178035	0.034187	0.0459957	0.314989	0.159583	0.0976269	0.430502	0.0158319	0.0783025	0.0378826	0.19471	0	0.36725	0	0.114437	0.0467855	0.022928	1.66721	0.389687	0.0709716	0.0659451	0.0680722	0.157586	0.0353676	0	0.0375644	0	0.32669	0.676906	0	0
Ampelopsis heterophylla 2	0.228009	0.259972	0.120424	0.0248759	0.371104	0.055316	0.0397491	0.409052	0.95525	0.558744	0.115915	0.303937	0.0839202	0.251822	0.0391965	0.0892557	0.00620668	0.233985	0.370061	0.034187	0.0459957	0.314989	0.159583	0.0976269	0.430502	0.0158319	0.0783025	0.0378826	0.19471	0	0.36725	0	0.114437	0.0467855	0.022928	1.66721	0.389687	0.0347791	0.0659451	0.0682124	0.157586	0.0353676	0	0.0375644	0	0.32669	0.676906	0	0
Ampelopsis humulifolia	0.23109	0.270438	0.130266	0.0248759	0.371104	0.055316	0.0259982	0.471709	0.673205		0.115915	0.345759	0.0839202	0.251822	0.0391965	0.126419	0.00620668	0.232448	0.370061	0.0443656	0.0459957	0.314989	0.159583				0.0783025	0.0378826	0.19471	0	0.36725	0	0.114437	0.0531441	0.022928	1.66721	0.389687	0.0441659	0.0659451	0.0707686	0.109226	0.0353676	0	0.0371491	0	0.32669	1.09727	0	0
Ampelopsis japonica 2	0.228009	0.270438	0.130065	0.0193653	0.371104	0.055316	0.0260243	0.223089	0.673205	0.558744	0.115915	0.345759	0.0839202	0.508718	0.0391965	0.187797	0.00620668	0.225905	0.370061	0.0443656	0.0459957	0.314989	0.159583				0.0783025	0.0378826	0.084307	0	0.061322	0	0.114437	0.0467855	0.022928	1.66721	0.389687	0.0347791	0.044386	0.0682124	0.0424929	0.0353676	0	0.0371491	0	0.32669	1.09727	0	0
Ampelopsis japonica 1	0.228009	0.270438	0.130266	0.0248759	0.371104	0.055316	0.0259982	0.471709	0.673205	0.558744	0.115915	0.345759	0.0839202	0.251822	0.0391965	0.126419	0.00620668	0.232448	0.370061	0.0443656	0.0459957	0.314989	0.159583	0.0976269	0.430502	0.0158319	0.0783025	0.0378826	0.19471	0	0.36725	0	0.114437	0.0531441	0.022928	1.66721	0.389687	0.0441659	0.0659451	0.0707686	0.109226	0.0353676	0	0.0375644	0	0.32669	1.09727	0	0
Ampelopsis sinica	0.228009	0.270438	0.130266	0.0248759	0.371104	0.055316	0.0397491	0.471709	0.673205	0.558744	0.115915	0.345759	0.0839202	0.251822	0.0391965	0.126419	0.00620668	0.232448	0.370061	0.0443656	0.0459957	0.314989	0.260796	0.0976269	0.430502	0.0158319	0.0783025	0.0378826	0.19471	0	0.36725	0	0.114437	0.0531441	0.022928	1.66721	0.389687	0.0441659	0.0659451	0.0957927	0.109226	0.0353676	0	0.0375644	0	0.32669	0.676906	0	0
Cayratia lineats	0.347951	0.164688	0.0559571	0.165588	0.117006	0.00560758	0.127272	0.355236	0.683282	0.228794	0.419479	0.400908	0.2085	0.124218	0.588526	0.270411	0.0931973	0.257138	0.126227	0.102389	0.0834159	0.125577	0.152033	0.0319153	0.405886	0.364588	0.284511	0.0118343	0.0387446	0	0.36725	0	0.0816131	0.0310579	0.0221671	1.8176	0.165717	0.101	0.0178724	0.0272115	0.0339125	0.0181773	0	0.0738054	0	0.329079	0.349846	0	0
Cissus acrantha	0.335873	0.263089	0.218841	0.0248759	0.194467	0.055316	0.131775	0.711315	1.41921	0.684387	0.195953	0.753879	0.0387431	0.460767	0.0084053	0.300629	0.00418848	0.248497	0.131089	0.107937	0.16388	0.246057	0.0989783	0.0487339	0.275362	0	0.122003	0.0180971	0.0881089	0	0.36725	0	0.0724359	0.118814	0.0761385		0	0.122311	0.0681379	0.0423089	0.0299552	0.584158	0	0.625059	0	0.32669	0.664333	0	0
Cissus antarctica	0.681318	0.190735	0.19598	0.0193653	0.333222	0.055316	0.120579	0.489663	1.18582	0.690037	0.194995	0.560612	0.076771	0.460767	0.0084053	0.122818	0.00418848	0.193367	0.112244	0.067318	0.267328	0.246057	0.10229	0.120137	0.275362	0	0.140969	0.0232743	0.14085	0	0.36725	0	0.0786736	0.0959858	0.0761385		0.357712	0.102984	0.0664259	0.039251	0.0219719	0.0353676	0	0.625059	0	0.669813	0.833736	0.0889965	0
Clematicissus opaca	0.365067	0.482602	0.270475	0.0193474	0.421873	0.055316	0.0212427	0.62981	0.449769		0.211504	0.674512	0.0565061	0.251822	0.278823	0.0843694	0.003067	0.263093	0.4695	0.0694756	0.0213454	0.312069	0.217928	0.0369287	0.580909	0	0.379822	0.0385759	0.240659	0	0.36725	0	0.0754307	0.0294537	0.0237894	1.6199	0	0.107138	0.102332	0.0880901	0.0751208	0.0164118	0	0.0334805	0	0.32669	0.503849	0	0
Nekemias arborea	0.292032	0.171953	0.132144	0.0248759	0.23681	0.00971418	0.106734		0.266027	0.181235	0.0998186	0.764973		0.113581	0.0391965							0.100831	0.487273	0.0776868	0.257207	0	0.0863009	0.0407629	0.142201	0	0.36725	0	0.12546	0.0391923		1.89044	0	0.0681069	0.0667012	0.057619	0.0220379	0.0353676	0	0.0375644	0	0.32669	0.606254	0	0
Nekemias cantoniensis 3	0.381015	0.294065	0.153817	0.0202585	0.218227	0.055316	0.0470604	0.614389	0.704776	0.245422	0.0847844	0.541644	0.0906242	0.408641	0.0246202	0.10453	0.00307761	0.331138	0.292371	0.0436788	0.0416082	0.100831	0.112869	0.0856054	0.298172	0	0.132759	0.138736	0.191465	0	0.356771	0	0.0683879	0.132187	0.0103943	1.66721	0.222879	0.065998	0.0389296	0.0389033	0.027059	0.0162037	0	0.0375644	0	0.32669	0.579237	0.307519	0
Nekemias cantoniensis 2	0.411881	0.221404	0.22333	0.0100431	0.240847	0.055316	0.0470604	0.614389	0.704776	0.269892	0.0847844	0.693676	0.0832706	0.408641	0.0246202	0.12131	0.00307761	0.29122	0.26413	0.04531	0.0416082	0.0742373	0.1802	0.0856054	0.533539	0	0.132759	0.0906769	0.191465	0	0.356771	0	0.0640412	0.0805775		1.66721	0.222879	0.065998	0.0319921	0.0551162	0.027059	0.0162037	0	0.0375644	0	0.32669	0.878573	0.307519	0
Nekemias cantoniensis 1	0.396412	0.281954	0.22333	0.110287	0.240847	0.055316	0.0470604	0.614389	0.704776	0.269892	0.0847844	0.693676	0.0832706	0.408641	0.0246202	0.138192	0.00307761	0.251419	0.235971	0.0469942	0.0416082	0.156319	0.1802	0.0548618	0.533539	0	0.132759	0.0906769	0.191465	0	0.356771	0	0.0640412	0.0785224	0.00862681	1.66721	0.222879	0.065998	0.0319921	0.0551162	0.027059	0.0162037	0	0.0375644	0	0.32669	0.579237	0.307519	0
Nekemias celebica	0.396412	0.281954	0.142444	0.0100431	0.240847	0.055316	0.0470604		0.704776	0.269892	0.0847844	0.714885		0.408641	0.0246202							0.156319	0.112869	0.0851339	0.533539	0	0.132759	0.0906769	0.191465	0	0.356771	0	0.0611407	0.0785224		1.66721	0.222879	0.0543182	0.0391948	0.0401483	0.027059	0.0159334	0	0.0375644	0	0.32669	0.819265	0.307519	0
Nekemias grossedentata 2	0.356604	0.277995	0.142444	0.0100431	0.240847	0.055316	0.0470604	1.45509	0.704776	0.269892	0.0847844	0.714885	0.0906242	0.408641	0.0246202	0.252621	0.00307761	0.218702	0.310994	0.0507573	0.0416082	0.156319	0.112869	0.0851339	0.189373	0	0.132759	0.0906769	0.191465	0	0.356771	0	0.0630164	0.0830369	0.00862681	1.66721	0.222879	0.0543182	0.0391948	0.0551162	0.027059	0.0159334	0	0.0375644	0	0.32669	0.819265	0.307519	0
Nekemias grossedentata 3	0.356604	0.277995	0.142444	0.0100431	0.240847	0.055316	0.0470604	1.45509	0.704776	0.269892	0.0847844	0.714885	0.0741846	0.408641	0.0246202	0.252621	0.00307761	0.218702	0.310994	0.0507573	0.0416082	0.156319	0.112869	0.0851339	0.189373	0	0.132759	0.0906769	0.191465	0	0.356771	0	0.0630164	0.0830369	0.00862681	1.66721	0.222879	0.0543182	0.0391948	0.0551162	0.027059	0.0159334	0	0.0375644	0	0.32669	0.819265	0.307519	0
Nekemias grossedentata 1	0.356604	0.281954	0.142444	0.0100431	0.240847	0.055316	0.0285917	1.45509	0.704776	0.269892	0.0847844	0.714885	0.0741846	0.408641	0.0246202	0.252621	0.00307761	0.218702	0.310994	0.0507573	0.0416082	0.156319	0.112869	0.0851339	0.533539	0	0.132759	0.0906769	0.191465	0	0.356771	0	0.0561838	0.0785224		1.66721	0.222879	0.0543182	0.0391948	0.0551162	0.027059	0.0159334	0	0.0375644	0	0.32669	0.819265	0.307519	0
Nekemias hypoglauca	0.381015	0.254155	0.175932	0.0202585	0.127035	0.055316	0.0470604		0.704776	0.269892		0.441477		0.408641	0.0246202							0.100831	0.112869	0.0856054	0.298172	0	0.0973493	0.0906769	0.191465	0	0.356771	0	0.0637228	0.0695421		1.66721	0.222879	0.065998	0.0827992	0.0551162	0.027059	0.0135964	0	0.0375644	0	0.32669	0.427942	0.307519	0
Nekemias megalophylla	0.317111	0.349336	0.159945	0.0138026	0.0693819	0.00988006	0.0470604	0.609544	0.832385	0.178516	0.115915	0.713979	0.0857393	0.408641	0.01876	0.154719	0.00196578	0.240609	0.294285	0.0382465	0.0416082	0.100831	0.0977935	0.133136	0.414894	0	0.255986	0.0378826	0.166963	0	0.75062	0	0.0563705	0.091795	0.0104661	1.66721	0.222879	0.0610624	0.0870327	0.0319048	0.027059	0.0353676	0	0.0375644	0	0.32669	0.317035	0.307519	0
Nekemias rubifolia	0.356604	0.281954	0.142444	0.0100431	0.240847	0.055316	0.0470604	0.463423	0.704776	0.269892		0.693676	0.0906242	0.408641	0.0246202	0.173469	0.00196578	0.251419	0.310994	0.0469942	0.0416082	0.156319	0.112869	0.0856054	0.533539		0.132759	0.0906769	0.191465	0	0.356771	0	0.0571343	0.0785224	0.00862681	1.66721	0.222879	0.0543182	0.0318607	0.0551162	0.027059	0.0159334	0	0.0375644	0	0.32669	0.819265	0.307519	0
Clematicissus quinquefolia	0.572116	0.200748	0.165716	0.0248759	0.360387	0.055316	0.176162	1.04556	1.15175	0.239014	0.195953	0.595119	0.0362466	0.460767	0.0391965	0.102481	0.00403889	0.210691	0.23683	0.0846801	0.035799	0.259896	0.155546	0.0317107	0.606782	0	0.154246	0.145924	0.0841996	0	0.36725	0	0.108052	0.0390013	0.0120048		0	0.135474	0.0531641	0.0972007	0.069836	0.0353676	0	0.0517592	0	0.0297929	0.454558	0.0910721	0
Clematicissus semicordata	0.759524	0.258807	0.233271	0.201564	0.211727	0.055316	0.182497	0.939527	1.0749	0.241713	0.195953	0.727384	0.0435643	0.460767	0.0084053	0.103764	0.00385482	0.261506	0.227787	0.147098	0.0389902	0.464786	0.0565924	0.043038	0.606782	0	0.259472	0.0542023	0.19471	0	0.36725	0	0.08977	0.0300643	0.0124447		0	0.135474	0.0695456	0.085188	0.0347684	0.0353676	0	0.0273748	0	0.32669	0.676906	0.0910721	0
Clematicissus dichromocarpa	0.624308	0.169807	0.074764	0.161413	0.181326	0.00694516	0.100274	0.446695	0.553837	0.22537	0.122222	0.618997	0.142001	0.215726	0.0084053	0.189832	0.00196666	0.30999	0.160974	0.157879	0.0860873	0.622968	0.396154	0.0432196	0.355144	0	0.17618	0.00779884	0.0241569	0	0.36725	0	0.0547601	0.0250486	0.00509372		0.16835	0.161044	0.0330173	0.0379349	0.0325882	0.0181773	0	0.0278693	0	0.644247	0.13755	0	0
Clematicissus granulosa	0.434622	0.590379	0.316107	0.0248759	0.454616	0.152957	0.0358713		0.338868			0.500494			0.0197138							0.141356	0.376117	0.182966	0.325973		0.118524				0.36725	0	0.140187	0.108137				0.0685349		0.130744	0.0536011	0.0164118	0		0	0.32669	0.676906	0.100723	0
Clematicissus simsia	0.337814	0.439993	0.238487	0.0194432	0.258968	0.055316	0.155843	0.995834	0.830042	0.759904	0.236019	0.459161	0.0665804	0.251822	0.0197138	0.101708	0.003067	0.214335	0.286332	0.0628482	0.0307527	0.331891	0.309903	0.0369287	0.194703	0.0122744	0.0880784	0.0743238	0.236692	0	0.36725	0	0.0543882	0.0412507	0.0237894	1.7533	0.368305	0.107138	0.121004	0.0956844	0.0519405	0.0164118	0	0.296476	0	0.32669	0.676906	0.100723	0
Clematicissus striata	0.434622	0.456393	0.274867	0.0197755	0.26852	0.152957	0.0358713	0.954494	0.50017	0.759904	0.236019	0.606588	0.160678	0.251822	0.0197138	0.211755	0.00216681	0.25791	0.20529	0.0573084	0.211181	0.141356	0.240528	0.182966	0.866244	0	0.202702	0.0204779	0.243034	0	0.36725	0	0.12771	0.108137	0.0963386	1.7533	0.389687	0.0545967	0.108721	0.150172	0.0536011	0.0143997	0	0.0536812	0	0.32669	0.676906	0.100723	0
Clematicissus striata ssp argenti	0.434622	0.456393	0.238574	0.0197755	0.26852	0.152957	0.0358713	0.954494	0.50017	0.759904	0.236019	0.606588	0.160678	0.251822	0.010998	0.211755	0.00216681	0.218432	0.20529	0.0308741	0.211181	0.141356	0.323221	0.182966	0.866244	0	0.202702	0.0204779	0.243034	0	0.36725	0	0.12771	0.108137	0.0963386	1.7533	0.389687	0.0545967	0.108721	0.129337	0.0536011	0.0143997	0	0.0536812	0	0.32669	0.559376	0.100723	0
Rhoicissus digitata	0.337657	0.366136	0.15176	0.0128041	0.497799	0.00980218	0.0271511	0.720473	0.486823	0.314971	0.0499222	0.504934	0.186675	0.510071	0.0391965	0.067231	0.00284298	0.268555	0.320431	0.107171	0.0307714	0.325677	0.170915	0.0454925	0.690644	0	0.323457	0.0378826	0.166963	0	0.36725	0	0.113958	0.0455537	0.0110134	1.65748	0.173697	0.0706517	0.0967486	0.0875114	0.0304579	0.0134306	0	0.0375644	0	0.32669	0.676906	0	0
Rhoicissus tnidenc	0.357971	0.366136	0.15176	0.0195079	0.497799	0.00980218	0.0271511	0.66247	0.696931	0.314971	0.0499222	0.504934	0.186675	0.510071	0.0391965	0.0764666	0.00284298	0.225457	0.320431	0.107171	0.0206797	0.325677	0.170915	0.0454925	0.690644	0	0.323457	0.0378826	0.166963	0	0.36725	0	0.113958	0.053465	0.0110134	1.65748	0.173697	0.0706517	0.0967486	0.0875114	0.0304579	0.0152794	0	0.0375644	0	0.32669	0.676906	0	0
[truncated: 31 more columns]
