# Supplementary material for: Plastid genome data provide new insights into the dynamic evolution of the tribe Ampelopsideae (Vitaceae)
Source: BMC Genomics. 2024 Mar 5;25:247. doi: 10.1186/s12864-024-10149-w (PMC10916268; doi:10.1186/s12864-024-10149-w)
Supplement: Supplementary file 2 — Supplementary Material 2. [file 12864_2024_10149_MOESM2_ESM.xlsx]

## Sheet: Sheet1
Supplementary Table 2. Repeat sequence information in the tribe Ampelopsideae.
SP	mononucleotide	dinucleotide	trinucleotide	tetranucleotide	pentanucleotide	hexanucleotide	Totle
Ampelopsis sinica	69	15	5	9	3	0	99
Ampelopsis grandulosa 1	69	13	5	9	3	0	101
Ampelopsis grandulosa 2	70	14	5	9	3	0	101
Ampelopsis grandulosa 3	67	14	5	9	3	0	98
Ampelopsis humulifolia	63	15	6	8	2	1	95
Ampelopsis japonica 1	65	13	6	9	2	0	95
Ampelopsis japonica 2	67	15	5	9	3	0	99
Ampelopsis heterophylla 1	69	15	6	8	2	0	100
Ampelopsis heterophylla 2	69	14	6	9	2	0	100
Ampelopsis bodinieri	69	14	5	8	2	0	98
Ampelopsis cordata	61	1	18	8	2	1	91
Clematicissus striata ssp argentina	58	9	6	9	0	1	83
Clematicissus striata	57	9	6	9	0	1	82
Clematicissus granulosa	52	9	8	11	2	0	82
Clematicissus simsiana	51	8	6	9	2	0	76
Clematicissus opaca	60	8	6	8	3	2	87
Rhoicissus tomentosa	60	9	4	11	1	0	85
Rhoicissus tnidenc	60	11	5	11	1	0	88
Rhoicissus digitata	57	8	4	11	1	0	81
Nekemias grossedentata 3	55	11	6	11	3	1	87
Nekemias grossedentata 2	56	11	6	11	3	1	88
Nekemias celebica	57	10	6	10	1	1	85
Nekemias grossedentata 1	54	10	6	10	2	1	83
Nekemias rubifolia Chu025	59	11	6	10	2	1	89
Nekemias cantoniensis 1	53	12	6	8	3	1	83
Nekemias cantoniensis 2	52	10	6	8	1	1	78
Nekemias hypoglauca	59	9	6	10	0	1	85
Nekemias cantoniensis 3	55	10	7	9	0	1	82
Nekemias megalophylla	57	12	6	9	1	0	85
Nekemias arborea	60	12	8	9	1	0	90
Parthenocissus quinquefolia	48	6	7	9	0	0	70
Parthenocissus semicordata	41	11	8	12	0	0	72
Cayratia lineats	47	14	4	5	1	0	71
Pseudocayratia dichromocarpa	60	12	2	6	0	0	80
Cissus acrantha	50	6	4	8	0	0	68
Cissus antarctica	40	9	5	11	0	1	66

## Sheet: Sheet2
Types of Simple Sequence Repeats (SSRs) or Microsatellites
Types\number	Ampelopsis grandulosa 1	Ampelopsis sinica	Ampelopsis grandulosa 2	Ampelopsis grandulosa 3	Ampelopsis humulifolia	Ampelopsis japonica 1	Ampelopsis japonica 2	Ampelopsis heterophylla 1	Ampelopsis heterophylla 2	Ampelopsis bodinieri	Ampelopsis cordata	Clematicissus striata ssp argentina	Clematicissus striata	Clematicissus granulosa	Clematicissus simsiana	Clematicissus opaca	Rhoicissus tomentosa	Rhoicissus tnidenc	Rhoicissus digitata	Nekemias grossedentata 3	Nekemias grossedentata 2	Nekemias celebica	Nekemias grossedentata 1	Nekemias rubifolia Chu025	Nekemias cantoniensis 1	Nekemias cantoniensis 2	Nekemias hypoglauca	Nekemias cantoniensis 3	Nekemias megalophylla	Nekemias arborea	Parthenocissus quinquefolia	Parthenocissus semicordata	Cayratia lineats	Pseudocayratia dichromocarpa	Cissus acrantha	Cissus antarctica
A/T	69	69	69	66	63	65	67	69	68	69	59	56	56	51	51	60	58	58	56	54	54	56	54	58	51	51	58	54	56	59	47	39	47	59	49	38
C/G	0	0	1	1	0	0	0	0	1	0	2	2	1	1	0	0	2	2	1	1	2	1	0	1	2	1	1	1	1	1	1	2	0	1	1	2
AG/CT	0	0	0	0	0	0	0	0	0	0	0	1	1	1	0	0	0	0	0	0	0	0	0	0	0	0	0	0	0	0	0	1	1	0	1	0
AT/AT	13	15	14	14	15	13	15	15	14	14	1	8	8	8	8	8	9	11	8	11	11	10	10	11	12	10	9	10	12	12	6	10	13	12	5	9
ACT/AGT	0	0	0	0	0	0	0	0	0	0	0	0	0	0	0	0	0	0	0	0	0	0	0	0	0	0	0	0	0	0	0	0	0	1	0	0
AAG/CTT	1	1	1	1	1	1	1	1	1	1	13	1	1	1	1	1	1	1	1	1	1	1	1	1	1	1	1	1	1	1	1	1	0	0	0	1
AAT/ATT	3	3	3	3	4	4	3	4	4	3	1	4	4	6	4	4	3	4	3	4	4	4	4	4	4	4	4	5	4	6	5	6	4	0	3	3
AGC/CTG	1	1	1	1	1	1	1	1	1	1	4	1	1	1	1	1	0	0	0	1	1	1	1	1	1	1	1	1	1	1	1	1	0	1	1	1
AAAC/GTTT	0	0	0	0	0	0	0	0	0	0	0	0	0	0	0	0	0	0	0	0	0	0	0	0	0	0	0	0	0	0	0	1	0	0	0	0
AAAG/CTTT	2	2	2	2	1	2	1	2	2	2	1	2	2	1	1	1	2	2	2	2	2	1	1	1	1	1	1	1	1	0	1	3	2	2	1	2
AAAT/ATTT	4	4	4	4	4	4	5	3	4	3	1	5	5	7	5	5	6	6	6	5	5	5	5	5	3	4	5	4	5	3	4	3	2	3	2	5
AATC/ATTG	2	2	2	2	2	2	2	2	2	2	4	2	2	2	2	1	2	2	2	3	3	3	3	3	3	3	3	3	2	3	2	2	1	0	1	1
AATG/ATTC	0	0	0	0	0	0	0	0	0	0	0	0	0	0	0	0	0	0	0	0	0	0	0	0	0	0	0	0	0	0	0	0	0	1	1	1
ACCT/AGGT	0	0	0	0	0	0	0	0	0	0	0	0	0	0	0	0	0	0	0	0	0	0	0	0	0	0	0	0	0	2	0	0	0	0	1	1
AGAT/ATCT	1	1	1	1	1	1	1	1	1	1	2	0	0	1	1	1	1	1	1	1	1	1	1	1	1	0	1	1	0	1	2	3	0	0	2	1
AATT/AATT	0	0	0	0	0	0	0	0	0	0	0	0	0	0	0	0	0	0	0	0	0	0	0	0	0	0	0	0	1	0	0	0	0	0	0	0
AAAAT/ATTTT	1	1	1	1	1	1	1	1	1	1	1	0	0	1	2	0	1	1	1	1	1	0	0	0	1	0	0	0	0	0	0	0	0	0	0	0
AATAT/ATATT	2	2	2	2	1	1	2	1	1	1	1	0	0	1	0	1	0	0	0	0	0	0	0	0	0	0	0	0	1	0	0	0	0	0	0	0
AATTC/AATTG	0	0	0	0	0	0	0	0	0	0	0	0	0	0	0	0	0	0	0	1	1	1	1	1	1	0	0	0	0	0	0	0	0	0	0	0
AATCT/AGATT	0	0	0	0	0	0	0	0	0	0	0	0	0	0	0	0	0	0	0	0	0	0	0	0	0	0	0	0	0	1	0	0	0	0	0	0
ATATC/ATATG	0	0	0	0	0	0	0	0	0	0	0	0	0	0	0	2	0	0	0	1	1	0	1	1	1	1	0	0	0	0	0	0	1	0	0	0
AAATAT/ATATTT	0	0	0	0	1	0	0	0	0	0	0	0	0	0	0	0	0	0	0	0	0	0	0	0	0	0	0	0	0	0	0	0	0	0	0	0
AAGAAT/ATTCTT	0	0	0	0	0	0	0	0	0	0	1	0	0	0	0	0	0	0	0	0	0	0	0	0	0	0	0	0	0	0	0	0	0	0	0	0
AAAAAG/CTTTTT	0	0	0	0	0	0	0	0	0	0	0	1	1	0	0	0	0	0	0	0	0	0	0	0	0	0	0	0	0	0	0	0	0	0	0	0
AATTCC/AATTGG	0	0	0	0	0	0	0	0	0	0	0	0	0	0	0	2	0	0	0	0	0	0	0	0	0	0	0	0	0	0	0	0	0	0	0	0
AAGGAT/ATCCTT	0	0	0	0	0	0	0	0	0	0	0	0	0	0	0	0	0	0	0	1	1	1	1	1	1	1	1	1	0	0	0	0	0	0	0	0
ACTGAT/AGTATC	0	0	0	0	0	0	0	0	0	0	0	0	0	0	0	0	0	0	0	0	0	0	0	0	0	0	0	0	0	0	0	0	0	0	0	1

## Sheet: Sheet3
Types and quantities of repetitive sequences
Types and number	F	P	C	R
Ampelopsis sinica	92	92	41	70
Ampelopsis grandulosa 1	99	102	45	81
Ampelopsis grandulosa 2	103	101	42	79
Ampelopsis grandulosa 3	104	101	45	83
Ampelopsis humulifolia	100	105	43	88
Ampelopsis japonica 1	88	96	34	79
Ampelopsis japonica 2	102	104	59	95
Ampelopsis heterophylla 1	94	104	59	94
Ampelopsis heterophylla 2	90	88	48	84
Ampelopsis bodinieri	89	100	54	88
Ampelopsis cordata	98	91	41	82
Clematicissus striata ssp argentina	78	87	43	80
Clematicissus striata	78	83	48	83
Clematicissus granulosa	80	75	30	64
Clematicissus simsiana	55	67	27	49
Clematicissus opaca	123	109	70	123
Rhoicissus tomentosa	80	79	40	73
Rhoicissus tnidenc	82	83	42	84
Rhoicissus digitata	79	82	41	77
Nekemias grossedentata 3	90	95	32	56
Nekemias grossedentata 2	82	90	31	59
Nekemias celebica	161	160	26	59
Nekemias grossedentata 1	107	105	28	51
Nekemias rubifolia Chu025	156	167	32	58
Nekemias cantoniensis 1	184	175	32	54
Nekemias cantoniensis 2	263	261	30	48
Nekemias hypoglauca	176	169	23	50
Nekemias cantoniensis 3	204	220	29	44
Nekemias megalophylla	145	151	31	60
Nekemias arborea	115	104	30	77
Parthenocissus quinquefolia	62	76	24	53
Parthenocissus semicordata	52	77	30	57
Cayratia lineats	71	81	25	46
Pseudocayratia dichromocarpa	87	112	35	74
Cissus acrantha	72	71	23	40
Cissus antarctica	75	83	30	55
